# Supplementary material for: Effect of Coagulant and Treatment Conditions on the Gelation and Textural Properties of Acidic Whey Tofu
Source: Foods. 2023 Feb 21;12(5):918. doi: 10.3390/foods12050918 (PMC10000490; doi:10.3390/foods12050918)
Supplement: Supplementary file 1 [file foods-12-00918-s001.zip]

Archive with 1 entries (1 files):
- foods-2178996-supplementary.pdf
